# Supplementary material for: Effects of Remote Ischaemic Preconditioning on the Internal Thoracic Artery Nitric Oxide Synthase Isoforms in Patients Undergoing Coronary Artery Bypass Grafting
Source: Antioxidants (Basel). 2021 Nov 29;10(12):1910. doi: 10.3390/antiox10121910 (PMC8750270; doi:10.3390/antiox10121910)
Supplement: Supplementary file 1 [file antioxidants-10-01910-s001.zip]

Archive with 1 entries (1 files):
- antioxidants-1437433-supplementary.pdf
